# Supplementary material for: Differences in Clinical, Epidemiological, and Pathological Features of Breast Cancer in the Saudi Population: An Analytical Cross-Sectional Single Institution Study
Source: Healthcare (Basel). 2025 Mar 26;13(7):737. doi: 10.3390/healthcare13070737 (PMC11988355; doi:10.3390/healthcare13070737)
Supplement: Supplementary file 1 [file healthcare-13-00737-s001.zip]

Archive with 1 entries (1 files):
- healthcare-3505148-supplementary.pdf
